# Supplementary material for: Prevalence of rs850683722 Variant and Its Influence on the Course of Myxomatous Mitral Valve Disease in 105 Cavalier King Charles Spaniel Dogs in the Polish Population
Source: Animals (Basel). 2026 Jun 24;16(13):1956. doi: 10.3390/ani16131956 (PMC13360026; doi:10.3390/ani16131956)
Supplement: Supplementary file 1 [file animals-16-01956-s001.zip]

Archive with 1 entries (1 files):
- animals-4371137-supplementary.xlsx
