# Supplementary material for: Prevalence of rs850683722 Variant and Its Influence on the Course of Myxomatous Mitral Valve Disease in 105 Cavalier King Charles Spaniel Dogs in the Polish Population
Source: Animals (Basel). 2026 Jun 24;16(13):1956. doi: 10.3390/ani16131956 (PMC13360026; doi:10.3390/ani16131956)
Supplement: Supplementary file 1 [file animals-16-01956-s001.zip › animals-4371137-supplementary.xlsx]

## Sheet: Table I
Patient ID	AN01	AN02	AN03	AN04	AN05	AN06	AN07	AN08	AN09	AN10	AN11	AN12	AN13	AN14	AN15	AN16	AN17	AN18	AN19	AN20	AN21	AN22	AN23	AN24	AN25	AN26	AN27	AN28	AN29	AN30	AN31	AN32	AN33	AN34	AN35	AN36	AN37	AN38	AN39	AN40	AN41	AN42	AN43	AN44	AN45	AN46	AN47	AN48	AN49
Sex	female	female	male	male	male	female	male	female	male	female	female	female	male	male	female	male	male	female	female	male	male	female	male	female	female	female	female	male	female	male	female	female	female	male	female	male	male	male	female	male	female	female	female	female	male	male	female	female	male
Date of birth	2018-01-02	2021-12-24	2015-09-08	2017-06-15	2018-05-01	2020-10-25	2021-01-29	2014-01-01	2018-10-27	2020-04-10	2016-08-27	2018-08-19	2019-01-17	2016-11-21	2016-03-03	2022-04-26	2016-08-27	2016-04-21	2019-12-29	2011-09-09	2016-08-21	2020-09-22	2020-09-22	2016-03-16	2012-12-06	2019-12-29	2015-08-06	2019-08-23	2018-12-23	2022-02-14	2017-04-05	2017-04-17	2019-03-30	2017-06-15	2021-11-28	2018-05-08	2018-05-08	2017-07-11	2019-10-28	2016-12-03	2017-03-15	2013-05-03	2017-12-07	2018-10-01	2016-05-25	2021-09-06	2022-08-28	2013-10-25	2020-07-17
Genotype	GG	AG	AG	AA	AA	GG	AA	AG	GG	AA	GG	GG	GG	GG	GG	AA	GG	GG	GG	AA	AG	AA	AG	AA	AG	GG	AA	AA	AA	GG	AG	AA	AA	GG	AA	AA	AA	AA	AA	AA	AA	AA	GG	AA	AA	AA	GG	GG	AA
Date of enrolment	2023-03-27	2023-03-27	2023-03-27	2023-03-27	2023-03-27	2023-05-11	2023-05-26	2023-05-26	2023-05-26	2023-05-26	2023-06-12	2023-06-12	2023-06-12	2023-06-12	2023-06-26	2023-06-26	2023-07-17	2023-07-17	2023-07-17	2023-07-17	2023-08-28	2023-08-28	2023-08-28	2023-08-28	2023-08-28	2023-08-28	2023-08-29	2023-08-29	2023-09-25	2023-09-25	2023-10-05	2023-10-30	2023-10-30	2023-11-27	2023-11-27	2023-11-27	2023-11-27	2023-11-27	2023-11-27	2023-12-05	2023-12-11	2023-12-18	2024-01-29	2024-02-05	2024-02-19	2024-02-26	2024-03-04	2024-03-19	2024-04-08
ACVIM stage at study enrolment	B1	A	B1	B1	B1	A	B1	B1	A	B1	B1	A	B1	C	B1	A	C	B1	B1	B2	B1	A	B1	B1	C	B1	C	B1	B1	A	B1	B2	B1	B1	A	B2	B1	B1	B1	B1	B1	B1	B1	B1	C	B1	A	B2	B1
Status as of 25 May 2026	B2	B1	death	B2	B1	lost to follow-up	B1	lost to follow-up	B2	B1	B1	B1	death	death	B1	lost to follow-up	death	lost to follow-up	B1	lost to follow-up	lost to follow-up	lost to follow-up	lost to follow-up	lost to follow-up	death	B1	death	lost to follow-up	B1	lost to follow-up	B1	death	lost to follow-up	C	B1	C	C	death	C	C	lost to follow-up	lost to follow-up	B2	lost to follow-up	death	lost to follow-up	B1	B2	lost to follow-up
Age at study enrolment (months)	62	15	90	69	58	30	27	112	54	37	81	57	52	78	87	14	82	86	42	142	84	35	35	89	128	43	96	48	57	19	78	78	55	77	23	66	66	76	48	84	80	127	73	64	92	29	18	124	44
[truncated: 56 more columns]
